# Supplementary material for: Exploring Gene Expression Changes in Murine Female Genital Tract Tissues Following Single and Co-Infection with Nippostrongylus brasiliensis and Herpes Simplex Virus Type 2
Source: Pathogens. 2025 Aug 8;14(8):795. doi: 10.3390/pathogens14080795 (PMC12389555; doi:10.3390/pathogens14080795)
Supplement: Supplementary file 1 [file pathogens-14-00795-s001.zip]

Archive with 1 entries (1 files):
- pathogens-3757024-supplementary.xlsx
