# Supplementary material for: Exploring Gene Expression Changes in Murine Female Genital Tract Tissues Following Single and Co-Infection with Nippostrongylus brasiliensis and Herpes Simplex Virus Type 2
Source: Pathogens. 2025 Aug 8;14(8):795. doi: 10.3390/pathogens14080795 (PMC12389555; doi:10.3390/pathogens14080795)
Supplement: Supplementary file 1 [file pathogens-14-00795-s001.zip › pathogens-3757024-supplementary.xlsx]

## Sheet: SUPPLEMENTARY FILE S1
SUPPLEMENTARY FILE 1
LIST OF SIGNIFICANT DIFFERENTIALLY EXPRESSED GENES IDENTIFIED IN THE UNINFECTED VERSUS Nb-INFECTED COMPARISON
Significant Upregulated Genes: Uninfected versus Nb-infected comparison
Gene.ID	logFC	AveExpr	t	P.Value	adj.P.Val	B	Gene.name
ENSMUSG00000033016.17	1.013089711	3.664685647	6.154894301	2.29749767372594e-6	0.015250564	4.703881857	Nfatc1
ENSMUSG00000033220.8	1.304447416	4.688733224	6.104444943	2.59984479866432e-6	0.015250564	4.716450009	Rac2
ENSMUSG00000025017.11	1.54781566	2.922492673	5.744703304	6.32453256771557e-6	0.015250564	3.541738043	Pik3ap1
ENSMUSG00000029098.18	1.023871125	4.420333053	5.59908408	9.0946582522597e-6	0.015250564	3.575129119	Acox3
ENSMUSG00000038644.15	1.022907448	3.965164184	5.365769625	1.63338601907815e-5	0.015250564	3.018449656	Pold1
ENSMUSG00000039637.16	1.054884706	4.246659925	5.343776996	1.7264271116346e-5	0.015250564	2.982887148	Coro7
ENSMUSG00000033083.17	1.108524773	3.371843705	5.316319452	1.85014519496723e-5	0.015250564	2.836357156	Tbc1d4
ENSMUSG00000089960.2	1.272976795	4.024021598	5.258580148	2.14033293475749e-5	0.015250564	2.778539108	Ugt1a1
ENSMUSG00000029547.11	1.157201635	4.557877934	5.258387741	2.14137309495913e-5	0.015250564	2.803313507	Ints1
ENSMUSG00000041638.19	1.035722094	5.492382335	5.186514451	2.56791376626582e-5	0.015250564	2.651097705	Gcn1
ENSMUSG00000000631.21	1.138992164	5.947895233	5.122427949	3.02014796890329e-5	0.015250564	2.501983015	Myo18a
ENSMUSG00000003882.6	1.536321094	1.265410989	5.07912911	3.37036819468236e-5	0.015250564	1.575354605	Il7r
ENSMUSG00000032536.13	1.084688279	6.36110277	5.078719128	3.37387286688088e-5	0.015250564	2.399534133	Trak1
ENSMUSG00000028581.18	1.677664503	5.54747713	4.974974823	4.38986573137294e-5	0.015250564	2.154645238	Laptm5
ENSMUSG00000004099.17	1.055600725	4.8381111	4.93037257	4.91655368519483e-5	0.015250564	2.049277305	Dnmt1
ENSMUSG00000034584.4	1.5641272	2.87341354	4.902573858	5.27651279906123e-5	0.015250564	1.86722767	Exph5
ENSMUSG00000031004.9	1.054339666	4.022290296	4.889864352	5.44979884638675e-5	0.015250564	1.943675707	Mki67
ENSMUSG00000024621.17	1.675040348	5.540656934	4.882520078	5.55252928226262e-5	0.015250564	1.938062396	Csf1r
ENSMUSG00000026116.12	1.098473223	5.470970569	4.862028017	5.84957669639351e-5	0.015250564	1.889975493	Tmem131
ENSMUSG00000030560.18	1.32256447	5.672706479	4.839088433	6.20108697718402e-5	0.015250564	1.835922495	Ctsc
ENSMUSG00000022946.11	1.119397113	4.473006066	4.764841335	7.49094666882017e-5	0.015250564	1.658546146	Dop1b
ENSMUSG00000032380.10	1.373980135	3.230321967	4.757750723	7.62741225781173e-5	0.015250564	1.56833606	Dapk2
ENSMUSG00000020357.4	1.48326546	2.645170668	4.756881031	7.64432111830697e-5	0.015250564	1.470248137	Flt4
ENSMUSG00000061607.16	1.085025079	3.567966114	4.731079983	8.16342795292979e-5	0.015250564	1.555126498	Mdc1
ENSMUSG00000028931.13	1.468432504	2.082988344	4.72775567	8.23283383296007e-5	0.015250564	1.236099568	Kcnab2
ENSMUSG00000120290.1	1.078152712	4.076971543	4.71994937	8.39815090464625e-5	0.015250564	1.547501228	Gm56959
ENSMUSG00000026288.15	1.669838918	3.176626304	4.694021699	8.97149123918216e-5	0.015250564	1.414253776	Inpp5d
ENSMUSG00000022443.18	1.286651528	7.241934628	4.665400481	9.6500606755868e-5	0.015250564	1.427001479	Myh9
ENSMUSG00000020100.16	1.158797164	3.722151821	4.663670373	9.69268974288624e-5	0.015250564	1.405607839	Slc29a3
ENSMUSG00000048865.17	1.503202611	2.718899232	4.657685629	9.84161124321008e-5	0.015250564	1.255935745	Arhgap30
ENSMUSG00000046179.18	1.271708202	1.732322758	4.613197596	1.10229e-4	0.015250564	1.013427555	E2f8
ENSMUSG00000033327.19	1.106180252	4.9925354219999996	4.61070066	1.10932e-4	0.015250564	1.300701406	Tnxb
ENSMUSG00000042606.10	1.115917798	3.117872731	4.605347569	1.12456e-4	0.015250564	1.231325385	Hirip3
ENSMUSG00000050107.3	1.222715262	1.101300789	4.602275513	1.1334e-4	0.015250564	0.670976346	Haspin
ENSMUSG00000014444.18	1.001815357	5.630577639	4.58546537	1.183e-4	0.015250564	1.237802505	Piezo1
ENSMUSG00000099708.2	1.216288651	1.848060376	4.577964023	1.20583e-4	0.015250564	0.895666946	Gm29361
ENSMUSG00000039087.18	1.144887364	4.944796078	4.576817466	1.20936e-4	0.015250564	1.220803614	Rreb1
ENSMUSG00000041762.17	1.092678772	1.782525611	4.572046695	1.22415e-4	0.015250564	0.857787926	Gpr155
ENSMUSG00000042129.9	1.299414319	2.822709225	4.557039147	1.27188e-4	0.015250564	1.070002057	Rassf4
ENSMUSG00000021998.17	1.26573811	5.741745422	4.550451173	1.29341e-4	0.015250564	1.15536805	Lcp1
ENSMUSG00000039218.18	1.04342192	6.813831376	4.547315201	1.30379e-4	0.015250564	1.147213154	Srrm2
ENSMUSG00000068876.17	1.034190071	5.054362833	4.534859197	1.34584e-4	0.015250564	1.121588833	Cgn
ENSMUSG00000047248.21	1.013187942	3.977059213	4.531771763	1.35647e-4	0.015250564	1.112458348	C2cd3
ENSMUSG00000050271.13	1.394939744	3.686874396	4.525565755	1.37809e-4	0.015332446	1.089109834	Prag1
ENSMUSG00000036995.8	1.039979794	3.632796848	4.520983387	1.39428e-4	0.015336257	1.073873319	Asap3
ENSMUSG00000001228.15	1.151255928	4.089848579	4.509407563	1.43602e-4	0.015530659	1.065234212	Uhrf1
ENSMUSG00000060012.10	1.085189321	4.412647236	4.507036353	1.44472e-4	0.01553798	1.059837255	Kif13b
ENSMUSG00000076435.4	1.538507932	4.940901669	4.487982057	1.5166e-4	0.015870179	1.013572331	Acsf2
ENSMUSG00000059323.15	1.213300274	1.949721711	4.476606056	1.5612e-4	0.015942755	0.757311149	Tonsl
ENSMUSG00000052928.10	1.273515482	3.596785958	4.474933751	1.56787e-4	0.015942755	0.969729667	Ctif
ENSMUSG00000040840.8	1.113384492	1.949529862	4.462955006	1.61646e-4	0.01617187	0.712478297	4930579G18Rik
ENSMUSG00000039158.12	1.550906815	2.35441814	4.461948355	1.62061e-4	0.01617187	0.789286088	Akna
ENSMUSG00000066036.15	1.03503477	5.869010954	4.450653148	1.66793e-4	0.016247298	0.918715634	Ubr4
ENSMUSG00000051457.8	1.270160647	1.60936905	4.447007677	1.68349e-4	0.016247298	0.572779083	Spn
ENSMUSG00000020143.16	1.585539618	2.476818265	4.397383711	1.91034e-4	0.016914185	0.662119162	Dock2
ENSMUSG00000000290.14	1.791937769	3.227980956	4.386785414	1.96261e-4	0.017028224	0.735568183	Itgb2
ENSMUSG00000040721.10	1.160399575	2.658092723	4.364958007	2.07479e-4	0.017039666	0.656731898	Zfhx2
ENSMUSG00000028854.10	1.117396891	5.193684447	4.350824537	2.15081e-4	0.017039666	0.688875167	Slc9a1
ENSMUSG00000034853.17	1.039490857	3.773761824	4.350754182	2.1512e-4	0.017039666	0.695738989	Acot11
ENSMUSG00000042700.17	1.00008232	5.151706565	4.346398081	2.17519e-4	0.017039666	0.678393632	Sipa1l1
ENSMUSG00000024130.17	1.15771989	6.685067291	4.3422151	2.19848e-4	0.017039666	0.663176145	Abca3
ENSMUSG00000024610.17	1.236571654	7.970692657	4.336173277	2.23256e-4	0.017039666	0.654579181	Cd74
ENSMUSG00000030789.10	1.943373327	2.420602926	4.332652731	2.25265e-4	0.017039666	0.516384809	Itgax
ENSMUSG00000022488.10	1.699310708	3.487719768	4.315633771	2.35238e-4	0.017039666	0.601393253	Nckap1l
ENSMUSG00000028385.15	1.020186827	2.349061069	4.299520173	2.45086e-4	0.017039666	0.460379331	Snx30
ENSMUSG00000026339.19	1.093691821	3.506860355	4.284098283	2.54894e-4	0.017436395	0.538828616	Ccdc93
ENSMUSG00000042286.14	1.453752127	4.307746915	4.266075635	2.66853e-4	0.017875468	0.502693207	Stab1
ENSMUSG00000097415.4	1.48429707	3.117450768	4.248661441	2.78938e-4	0.018144831	0.431304311	AU020206
ENSMUSG00000118243.2	1.015312352	2.810368155	4.244971363	2.81568e-4	0.018144831	0.410166468	Gm50203
ENSMUSG00000027799.13	1.073596138	3.41398906	4.242817189	2.83115e-4	0.018144831	0.445120575	Nbea
ENSMUSG00000033066.18	1.352738071	2.509092713	4.236583336	2.87638e-4	0.018257001	0.356582932	Gas7
ENSMUSG00000018909.16	1.149243672	4.787669721	4.233781905	2.89694e-4	0.018327418	0.41958226	Arrb1
ENSMUSG00000105776.2	1.21712858	1.937031916	4.228614762	2.93525e-4	0.018424286	0.243320098	Gm43292
ENSMUSG00000109959.2	1.717581861	0.185890499	4.214428248	3.04304e-4	0.018424286	-0.583212668	Gm45355
ENSMUSG00000031216.14	1.055592102	3.119087393	4.213486597	3.05033e-4	0.018424286	0.35706181	Stard8
ENSMUSG00000051506.18	1.689300962	1.797280528	4.209236536	3.08346e-4	0.018424286	0.134949475	Wdfy4
ENSMUSG00000042489.16	1.237803941	1.26932963	4.206825309	3.10241e-4	0.018424286	0.069481625	Clspn
ENSMUSG00000039741.17	1.245098016	2.996789095	4.194348771	3.20235e-4	0.018471218	0.305217704	Bahcc1
ENSMUSG00000027324.2	1.052289289	1.904515633	4.177429584	3.34301e-4	0.018570087	0.129041944	Rpusd2
ENSMUSG00000121721.1	1.020417579	2.717935519	4.173927055	3.37289e-4	0.018570087	0.229679692	Gm10653
ENSMUSG00000017499.16	1.177028444	1.556715521	4.165126017	3.44913e-4	0.018651321	0.074410652	Cdc6
ENSMUSG00000071714.8	1.204769332	2.421484434	4.154211251	3.54607e-4	0.018667081	0.170853117	Csf2rb2
ENSMUSG00000079227.11	1.99443968	2.507984668	4.151423683	3.57126e-4	0.018667081	0.134839807	Ccr5
ENSMUSG00000021275.17	1.053434064	3.071442386	4.148790707	3.59521e-4	0.018667081	0.221996719	Tecpr2
ENSMUSG00000115767.2	1.179531844	3.549477605	4.138991303	3.68577e-4	0.018667081	0.20887368	Gm10366
ENSMUSG00000022504.11	1.42387317	1.852112325	4.137020872	3.70425e-4	0.018667081	-0.023583597	Ciita
ENSMUSG00000026786.15	1.385106834	2.769501988	4.134599853	3.72709e-4	0.018667081	0.147870223	Apbb1ip
ENSMUSG00000029478.17	1.033327504	5.881456696	4.128382327	3.78637e-4	0.018667081	0.159647382	Ncor2
ENSMUSG00000020272.9	1.110775219	3.449727577	4.126006926	3.80926e-4	0.018667081	0.18151277	Stk10
ENSMUSG00000052336.9	2.004254327	4.044767997	4.125056497	3.81846e-4	0.018667081	0.180575298	Cx3cr1
ENSMUSG00000027475.10	1.027277448	4.59737121	4.123178352	3.83671e-4	0.018694898	0.164253798	Kif3b
ENSMUSG00000055805.16	1.623906219	3.214734735	4.105784166	4.00982e-4	0.018918235	0.113869824	Fmnl1
ENSMUSG00000036155.14	1.007815141	4.427396028	4.103959907	4.02842e-4	0.01892395	0.122556975	Mgat5
ENSMUSG00000057337.15	1.4343023	0.783728768	4.089572566	4.17813e-4	0.018980819	-0.354328716	Chst3
ENSMUSG00000022831.15	1.39769191	3.57790253	4.087442982	4.20075e-4	0.018980819	0.091755724	Hcls1
ENSMUSG00000030527.16	1.02131411	4.24997527	4.082048537	4.25861e-4	0.018980819	0.077602363	Crtc3
ENSMUSG00000018008.9	1.425439783	4.155087393	4.077560484	4.30734e-4	0.018980819	0.071676491	Cyth4
ENSMUSG00000121914.1	1.132975259	1.77896315	4.069058238	4.40118e-4	0.018991757	-0.16348524	Sts
ENSMUSG00000021097.16	1.15583526	6.053617707	4.064362157	4.45388e-4	0.018991757	0.00940604	Clmn
ENSMUSG00000061894.16	1.002563108	1.836719	4.062296604	4.47725e-4	0.018998101	-0.134627444	Zscan20
ENSMUSG00000030223.15	1.206069355	0.946536642	4.061907662	4.48167e-4	0.018998101	-0.441693792	Ptpro
ENSMUSG00000022372.15	1.357470091	2.412784078	4.060768989	4.49462e-4	0.018998101	-0.051815743	Sla
ENSMUSG00000025278.10	1.017856991	7.131820265	4.055132227	4.55928e-4	0.019197295	-0.008441351	Flnb
ENSMUSG00000085327.3	1.406960213	2.003717989	4.05461694	4.56523e-4	0.019197295	-0.129253925	Gm16104
ENSMUSG00000042759.13	2.276060233	2.518926602	4.047593762	4.64719e-4	0.019270699	-0.075159799	Apobr
ENSMUSG00000033871.15	1.210441765	2.566251825	4.047272533	4.65098e-4	0.019270699	-0.060521147	Ppargc1b
ENSMUSG00000012123.18	1.0794080130000001	3.429285973	4.046006142	4.66592e-4	0.019270699	5.86192e-4	Crybg2
ENSMUSG00000102918.2	1.044746058	3.637436188	4.030495567	4.85287e-4	0.019602432	-0.033939108	Pcdhgc3
ENSMUSG00000073421.7	1.125060522	7.143112358	4.029172217	4.86916e-4	0.019602432	-0.070346485	H2-Ab1
ENSMUSG00000073600.6	1.057961497	3.240590105	4.020999072	4.97097e-4	0.019753576	-0.061113197	Prob1
ENSMUSG00000021624.10	1.65357796	1.235648141	4.0174993	5.0152e-4	0.019773794	-0.501692307	Cd180
ENSMUSG00000099874.2	1.71189618	0.503857828	4.003609909	5.19464e-4	0.01996432	-0.81014575	Gm29629
ENSMUSG00000034342.10	1.012939686	4.259549735	3.997972314	5.26927e-4	0.01996432	-0.117742169	Cbl
ENSMUSG00000031659.14	1.411183346	2.733062455	3.989280608	5.38642e-4	0.020130427	-0.159767984	Adcy7
ENSMUSG00000027188.9	1.213054012	4.256534129	3.985014188	5.44486e-4	0.020230344	-0.140241155	Pamr1
ENSMUSG00000074785.6	1.287997804	1.817402268	3.977206335	5.55343e-4	0.020400177	-0.312859296	Plxnc1
ENSMUSG00000030123.16	1.095206073	4.532825714	3.974285429	5.5946e-4	0.020430676	-0.176535992	Plxnd1
ENSMUSG00000042359.19	1.406274622	2.247313878	3.964903231	5.72888e-4	0.020829774	-0.242499072	Osbpl6
ENSMUSG00000034116.18	1.571920422	2.799276023	3.954583188	5.88027e-4	0.020836518	-0.24132051	Vav1
ENSMUSG00000021279.6	1.068435314	5.782848561	3.952125813	5.9169e-4	0.020836518	-0.252303302	Cdc42bpb
ENSMUSG00000103309.2	1.098596227	2.974697703	3.949371978	5.95821e-4	0.020889751	-0.223804047	BC037039
ENSMUSG00000017692.9	1.124253664	2.728614977	3.939896763	6.10255e-4	0.021098594	-0.269737752	Rhbdl3
ENSMUSG00000030737.18	1.056107628	3.437985339	3.932480937	6.21792e-4	0.021166016	-0.256213845	Slco2b1
ENSMUSG00000021277.17	1.150739626	3.956714055	3.932409205	6.21905e-4	0.021166016	-0.258033058	Traf3
ENSMUSG00000121608.1	1.301640065	0.080019177	3.928337618	6.28332e-4	0.021166016	-1.190195826
ENSMUSG00000041773.9	1.09744876	3.18393367	3.926155174	6.31803e-4	0.021197716	-0.272333782	Enc1
ENSMUSG00000097440.3	1.047838854	2.067902608	3.920625466	6.40685e-4	0.021261154	-0.403287788	Gm6277
ENSMUSG00000085178.2	1.070882888	1.935855063	3.918215578	6.44594e-4	0.021261154	-0.421765224	Kdm6bos
ENSMUSG00000098912.9	1.473110664	0.176803193	3.91767999	6.45466e-4	0.021261154	-1.094296356	1500004A13Rik
ENSMUSG00000026417.14	1.60383693	8.634822925	3.917552303	6.45674e-4	0.021261154	-0.316217475	Pigr
ENSMUSG00000055061.6	1.59066266	0.642405178	3.912689331	6.53648e-4	0.021303693	-0.921040162	4931431C16Rik
ENSMUSG00000026177.12	1.422335442	2.694694119	3.903184553	6.69514e-4	0.021492548	-0.356806638	Slc11a1
ENSMUSG00000030583.17	1.141793286	5.255949578	3.902561811	6.70567e-4	0.021492548	-0.36203892	Sipa1l3
ENSMUSG00000026355.12	1.093686891	4.680894628	3.900850236	6.73468e-4	0.021525591	-0.353959901	Mcm6
ENSMUSG00000026604.18	1.140547288	4.852215713	3.897385018	6.79381e-4	0.021525591	-0.360493885	Ptpn14
ENSMUSG00000038267.16	1.104654095	4.799251517	3.89463159	6.84116e-4	0.021534625	-0.367633215	Slc22a23
ENSMUSG00000052085.8	1.226039534	4.430800413	3.884239686	7.0228e-4	0.021682137	-0.384720445	Dock8
ENSMUSG00000047810.10	1.189922925	3.574116574	3.869539129	7.28791e-4	0.021781229	-0.394812659	Ccdc88b
ENSMUSG00000021366.9	1.141610145	4.686431317	3.866986499	7.33494e-4	0.021781229	-0.428746286	Hivep1
ENSMUSG00000085009.2	1.177314741	2.608273081	3.860093683	7.46343e-4	0.021865672	-0.437101291	Gm12977
ENSMUSG00000034871.3	1.080982023	2.374965868	3.859656994	7.47165e-4	0.021865672	-0.457392737	Fam151a
ENSMUSG00000039852.18	1.188168906	5.794298812	3.855355814	7.55304e-4	0.021910191	-0.475524612	Rere
ENSMUSG00000096768.10	1.046798123	3.347334743	3.853786753	7.58295e-4	0.021910191	-0.431112198	Erdr1y
ENSMUSG00000048779.6	1.527188362	2.869004623	3.850153219	7.65266e-4	0.021952669	-0.460466167	P2ry6
ENSMUSG00000020661.17	1.032632125	4.230307733	3.845484337	7.74316e-4	0.022128091	-0.4652328	Dnmt3a
ENSMUSG00000046541.10	1.045704755	2.54391898	3.841267553	7.8258e-4	0.022128091	-0.482027335	Zfp526
ENSMUSG00000046805.11	1.670505288	5.617916623	3.840759651	7.83581e-4	0.022128091	-0.503542523	Mpeg1
ENSMUSG00000085582.8	1.71106463	-0.250661214	3.83538611	7.94252e-4	0.022128091	-1.531186356	3110099E03Rik
ENSMUSG00000041757.18	1.14788315	5.452481091	3.833446329	7.98139e-4	0.022128091	-0.523987387	Plekha6
ENSMUSG00000024301.11	1.200770165	1.312061945	3.82724443	8.10693e-4	0.022149601	-0.76092639	Kifc5b
ENSMUSG00000120949.1	1.021273216	2.293215417	3.826452816	8.12309e-4	0.022149601	-0.530256959	Gm56545
ENSMUSG00000070808.5	1.114083556	3.306537694	3.823075337	8.19241e-4	0.022149601	-0.498020771	Bicra
ENSMUSG00000098609.2	1.288432273	3.469216493	3.811959815	8.42468e-4	0.022257291	-0.524416334	Anxa11os
ENSMUSG00000007817.16	1.235733999	5.968828397	3.808668138	8.4947e-4	0.022257291	-0.586148404	Zmiz1
ENSMUSG00000038369.15	1.090470906	4.471311105	3.801266222	8.65426e-4	0.022365084	-0.573640982	Ncoa6
ENSMUSG00000024393.15	1.05579087	7.616684998	3.801081498	8.65827e-4	0.022365084	-0.596799727	Prrc2a
ENSMUSG00000036896.6	1.413346954	6.091366585	3.797058086	8.74628e-4	0.022478926	-0.611233152	C1qc
ENSMUSG00000039621.14	1.086972767	3.417481326	3.794501663	8.80265e-4	0.022486456	-0.562501172	Prex1
ENSMUSG00000035697.15	1.052884929	3.762802625	3.791269796	8.87442e-4	0.022575555	-0.570807133	Arhgap45
ENSMUSG00000026669.15	1.059083839	1.580190052	3.78478755	9.02013e-4	0.02272991	-0.679391026	Mcm10
ENSMUSG00000086618.2	1.924313585	0.730025187	3.781815214	9.08773e-4	0.022790228	-1.175457959	Gm13256
ENSMUSG00000036834.18	1.059925052	2.626889641	3.775401293	9.23529e-4	0.022790228	-0.613245654	Plch1
ENSMUSG00000031386.15	1.027689165	5.248219182	3.774676187	9.25212e-4	0.022790228	-0.658228093	Hcfc1
ENSMUSG00000097405.3	1.003002812	3.671030992	3.766656729	9.44028e-4	0.023002483	-0.628584425	D630044L22Rik
ENSMUSG00000103009.3	1.036818891	1.511449604	3.760401208	9.58967e-4	0.023119099	-0.779737349	Gm56350
ENSMUSG00000093390.2	1.319934591	-0.077372188	3.754366321	9.73598e-4	0.023211685	-1.468473922	Gm20652
ENSMUSG00000032528.6	1.421958098	5.155327885	3.752535454	9.7808e-4	0.023261251	-0.706241442	Vipr1
ENSMUSG00000029603.16	1.367539745	2.199813062	3.747769627	9.89843e-4	0.023483298	-0.74591143	Dtx1
ENSMUSG00000033792.13	1.199379189	2.395170983	3.746470383	9.93074e-4	0.023495116	-0.679564046	Atp7a
ENSMUSG00000070047.15	1.155852193	6.39083561	3.743466967	0.001000582	0.023536165	-0.737466365	Fat1
ENSMUSG00000092405.2	1.468725794	0.902588127	3.734982653	0.001022094	0.023570501	-1.091744241	Gm20402
ENSMUSG00000024300.18	1.50329347	3.28380062	3.733875858	0.001024934	0.023570501	-0.694915801	Myo1f
ENSMUSG00000041859.11	1.054726451	4.117765304	3.733809213	0.001025105	0.023570501	-0.717868605	Mcm3
ENSMUSG00000044788.11	1.441024312	1.248796313	3.72904282	0.001037424	0.023655477	-0.937872415	Fads6
ENSMUSG00000086717.2	1.067542812	2.173647519	3.719779298	0.001061785	0.023984945	-0.770931847	Gm15655
ENSMUSG00000092371.2	2.518732723	-0.621400421	3.717865377	0.001066888	0.023988247	-2.170824502	Gm20511
ENSMUSG00000039976.5	1.262734593	4.914255111	3.714961689	0.001074675	0.023989901	-0.782637676	Tbc1d16
ENSMUSG00000055013.17	1.064394099	5.4611834	3.709614632	0.001089162	0.024124818	-0.811225221	Agap1
ENSMUSG00000020901.14	1.617252445	1.369691049	3.70588383	0.001099384	0.02423507	-1.023004194	Pik3r5
ENSMUSG00000026483.14	1.414223101	6.566155801	3.698097574	0.00112102	0.024466544	-0.840532285	Niban1
ENSMUSG00000035557.10	1.482311138	6.691655117	3.691197975	0.001140541	0.02463742	-0.855797758	Krt17
ENSMUSG00000079487.12	1.132102052	3.917894704	3.689159655	0.001146372	0.024685893	-0.806831448	Med12
ENSMUSG00000043279.10	1.202933865	4.407800389	3.68806957	0.001149502	0.024698353	-0.82362355	Trim56
ENSMUSG00000046618.8	1.268175239	3.282409544	3.673483967	0.001192201	0.025114064	-0.830641239	Olfml2a
ENSMUSG00000042744.17	1.065352459	4.193645266	3.672727333	0.001194458	0.025120536	-0.85882933400000006	Hectd4
ENSMUSG00000097816.2	1.181031862	3.622040403	3.669805089	0.001203215	0.02520491	-0.839316047	Gm26811
ENSMUSG00000031103.13	1.090248568	3.277880403	3.669435739	0.001204326	0.02520491	-0.836639261	Elf4
ENSMUSG00000055629.6	1.412281953	1.508674009	3.663981076	0.001220854	0.025256065	-1.045961716	B4galnt4
ENSMUSG00000030091.18	1.337699845	2.723581526	3.663394591	0.001222644	0.025256065	-0.850330108	Nup210
ENSMUSG00000054252.19	1.08459865	6.305141481	3.660005911	0.001233039	0.02528644	-0.930495578	Fgfr3
ENSMUSG00000106896.2	1.357795381	2.666329858	3.656853061	0.001242788	0.02537189	-0.871374208	G630022F23Rik
ENSMUSG00000041000.9	1.112052757	4.144323536	3.654773001	0.001249261	0.02537189	-0.891668041	Trim62
ENSMUSG00000113184.2	1.607744172	0.593690062	3.652901157	0.001255115	0.02537189	-1.398017868	Gm49654
ENSMUSG00000040829.15	1.024164976	4.360795739	3.652760991	0.001255554	0.02537189	-0.905021541	Zmynd15
ENSMUSG00000002020.16	1.187931204	4.853827695	3.647047432	0.001273594	0.025496904	-0.929103138	Ltbp2
ENSMUSG00000052160.8	1.390831386	4.106199507	3.645475122	0.001278603	0.025570736	-0.903496374	Pld4
ENSMUSG00000121235.1	1.303460681	1.635376234	3.643228829	0.001285792	0.025618507	-1.044592665	Gm57252
ENSMUSG00000030657.12	1.23488607	1.33959734	3.643075361	0.001286285	0.025618507	-1.059127485	Xylt1
ENSMUSG00000032788.16	1.1151955	6.437426454	3.642011507	0.001289705	0.02562199	-0.97165603	Pdxk
ENSMUSG00000048251.16	1.002775827	3.396481705	3.629205135	0.00133158	0.02603844	-0.926905989	Bcl11b
ENSMUSG00000071984.13	1.268306623	2.868423114	3.62531436	0.001344564	0.026206313	-0.934728932	Fndc1
ENSMUSG00000052942.14	1.184075761	2.516220099	3.622267238	0.001354819	0.026237502	-0.946435229	Glis3
ENSMUSG00000104011.3	1.440279888	0.770563259	3.621346801	0.001357932	0.026237502	-1.329809124	Gm32391
ENSMUSG00000111375.6	1.079800419	0.340090699	3.621328717	0.001357993	0.026237502	-1.450599496	Btbd8
ENSMUSG00000030650.19	1.690121517	3.652552523	3.619678926	0.00136359	0.026237502	-0.947483814	Tmc5
ENSMUSG00000028068.15	1.172278643	2.212752629	3.619577233	0.001363936	0.026237502	-0.955922104	Iqgap3
ENSMUSG00000112652.2	1.049061559	5.835824291	3.619413309	0.001364494	0.026237502	-1.021203305	4921516A02Rik
ENSMUSG00000092134.2	1.47069444	0.329340421	3.615161653	0.001379032	0.026373078	-1.522682242	Gm17089
ENSMUSG00000092482.2	1.072186959	1.662815592	3.613921823	0.0013833	0.026403371	-1.058683612	Gm20531
ENSMUSG00000027009.19	1.410851518	1.713022979	3.611681229	0.001391046	0.026479108	-1.067742568	Itga4
ENSMUSG00000040761.17	1.174615122	4.404462501	3.60770776	0.001404887	0.026587996	-1.010339954	Spen
ENSMUSG00000074305.10	1.141041801	3.322564207	3.603293632	0.001420421	0.026726391	-0.983338082	Peak1
ENSMUSG00000036905.9	1.37913558	6.167447001	3.601833789	0.001425595	0.026742341	-1.061371639	C1qb
ENSMUSG00000001095.6	1.5668388	2.682364546	3.597443742	0.001441267	0.026931935	-0.996381638	Slc13a2
ENSMUSG00000104600.5	1.566864504	1.20971237	3.594424189	0.001452144	0.027082903	-1.199735795	Dmrt1i
ENSMUSG00000037003.17	1.066208668	5.567120447	3.593497459	0.001455498	0.027119337	-1.076566607	Tns2
ENSMUSG00000044393.16	1.149096594	4.69384543	3.591857825	0.001461452	0.027129234	-1.059708097	Dsg2
ENSMUSG00000010175.14	1.601018342	0.613434456	3.591440794	0.00146297	0.027129234	-1.436467455	Prox1
ENSMUSG00000039262.17	1.088550471	6.650196374	3.589435856	0.001470289	0.027180585	-1.090977051	Prrc2b
ENSMUSG00000032177.18	1.245577002	2.116371318	3.588468778	0.001473832	0.027180585	-1.038366598	Pde4a
ENSMUSG00000035299.18	1.003971796	1.658431591	3.582812608	0.001494725	0.027313422	-1.093281813	Mid1
ENSMUSG00000038642.11	1.531607575	6.137525938	3.574898226	0.001524445	0.027581052000000002	-1.122552209	Ctss
ENSMUSG00000108255.2	1.054292017	0.643205058	3.566599289	0.00155623	0.027799553	-1.425388782	Gm16499
ENSMUSG00000016028.12	1.120564592	6.134628165	3.565773858	0.001559426	0.027799553	-1.146082906	Celsr1
ENSMUSG00000026321.9	1.219205352	3.673144929	3.562217384	0.001573273	0.027817566	-1.08794093	Tnfrsf11a
ENSMUSG00000041642.19	1.210687045	3.00470179	3.554459315	0.001603896	0.028082379	-1.084426885	Kif21b
ENSMUSG00000018774.14	1.301117274	4.654687152	3.550513692	0.001619693	0.028197519	-1.1401717200000001	Cd68
ENSMUSG00000073529.10	1.175491009	0.089997964	3.543742003	0.00164716	0.028467003	-1.569950316	F830208F22Rik
ENSMUSG00000031165.7	1.293348957	2.021360327	3.539093901	0.001666277	0.028673288	-1.173690725	Was
ENSMUSG00000005442.14	1.024348362	5.832413444	3.536325953	0.001677763	0.0287747	-1.212088441	Cic
ENSMUSG00000031709.16	1.261175214	3.519097478	3.534691542	0.001684582	0.028834503	-1.135807659	Tbc1d9
ENSMUSG00000085819.8	1.094450844	2.120985321	3.531016953	0.001700012	0.028945051	-1.165552828	Ube4bos1
ENSMUSG00000114934.2	1.022533737	3.962091505	3.521638113	0.001740022	0.029342401	-1.200093824	Gm48342
ENSMUSG00000026395.17	1.287709529	3.486568761	3.518036705	0.001755628	0.029508935	-1.168376822	Ptprc
ENSMUSG00000004730.16	1.250381278	3.696543446	3.516375481	0.001762873	0.029589743	-1.176137546	Adgre1
ENSMUSG00000048154.18	1.090313874	5.131341801	3.516149705	0.00176386	0.029589743	-1.245633715	Kmt2d
ENSMUSG00000116010.2	1.416658525	4.702900675	3.514363092	0.001771688	0.029629358	-1.236176553	Gm36026
ENSMUSG00000020261.16	1.231271587	3.922373479	3.493908504	0.001863768	0.030421579	-1.241665885	Slc36a1
ENSMUSG00000049103.15	1.520623909	4.576899409	3.491303003	0.001875827	0.030437725	-1.273062292	Ccr2
ENSMUSG00000042699.12	1.011592253	5.478899098	3.489903381	0.001882336	0.030493851	-1.314629851	Dhx9
ENSMUSG00000042082.8	1.060510496	4.452217714	3.478973944	0.00193393	0.030875892	-1.301255981	Arsb
ENSMUSG00000040751.13	1.161199135	2.296244075	3.478548167	0.001935968	0.030875892	-1.258949146	Lat2
ENSMUSG00000040552.9	1.568260373	3.078496028	3.476130374	0.001947578	0.030969484	-1.251743209	C3ar1
ENSMUSG00000068747.15	1.016558085	7.01114609	3.473991585	0.001957905	0.030978706	-1.350912102	Sort1
ENSMUSG00000020422.15	1.040096251	5.910566267	3.462599393	0.002013818	0.031341621	-1.380128424	Tns3
ENSMUSG00000042351.10	1.341210982	0.274380764	3.456665785	0.002043553	0.031460842	-1.710177953	Grap2
ENSMUSG00000056427.11	1.316280709	3.479642293	3.456582606	0.002043973	0.031460842	-1.305326394	Slit3
ENSMUSG00000042807.16	1.098299062	1.453432281	3.449100282	0.002082087	0.031714129	-1.361192902	Hecw2
ENSMUSG00000022949.10	1.605501441	4.404578915	3.446490027	0.002095546	0.03178801	-1.370504711	Clic6
ENSMUSG00000026656.16	1.231965117	4.108726471	3.446397558	0.002096024	0.03178801	-1.3532146	Fcgr2b
ENSMUSG00000020363.7	1.199558013	2.752364433	3.441716739	0.002120377	0.03201386	-1.325094033	Gfpt2
ENSMUSG00000108321.2	1.56015297	1.843282327	3.439026925	0.002134495	0.032106985	-1.361182197	Gm44649
ENSMUSG00000103570.2	1.007048416	0.685235169	3.438688093	0.00213628	0.032108886	-1.646754234	C630004M23Rik
ENSMUSG00000090761.2	1.348159652	2.400172365	3.43811817	0.002139286	0.032110505	-1.345908327	Gm17201
ENSMUSG00000030055.17	1.088540875	1.147218574	3.433720982	0.002162614	0.03227914	-1.495640275	Rab43
ENSMUSG00000022148.17	1.344313746	2.662725788	3.420983883	0.002231594	0.032644333	-1.373422573	Fyb
ENSMUSG00000068959.7	1.019685997	0.519168722	3.41453781	0.002267316	0.03281066	-1.734558849	Zfp619
ENSMUSG00000018983.10	1.259937315	2.144668834	3.413343924	0.002273993	0.032827905	-1.386429975	E2f2
ENSMUSG00000032089.17	1.184625703	2.644222285	3.405264435	0.002319682	0.033165973	-1.40519629	Il10ra
ENSMUSG00000026437.13	1.027281725	4.967223582	3.402355594	0.002336349	0.033263097	-1.495565779	Cdk18
ENSMUSG00000026525.10	1.124919696	0.805091677	3.401682789	0.002340221	0.033263097	-1.7238172	Opn3
ENSMUSG00000078945.11	1.49618885	2.267823599	3.390511063	0.002405427	0.033686572	-1.448426705	Naip2
ENSMUSG00002076948.1	1.142407199	0.202639241	3.38914637	0.002413512	0.033710812	-1.857085642	Gm55327
ENSMUSG00000015396.5	1.589652062	1.730347512	3.388507883	0.002417304	0.033715125	-1.533196128	Cd83
ENSMUSG00000086935.2	1.031229405	0.167627187	3.385931674	0.002432663	0.033756489	-1.877710781	Gm15956
ENSMUSG00000039477.17	1.06690733	6.009429985	3.383615703	0.002446551	0.033756489	-1.558767293	Tnrc18
ENSMUSG00000086898.2	2.089644438	0.608210142	3.383382586	0.002447953	0.033756489	-1.733166777	Itpr3os
ENSMUSG00000097712.2	1.528251576	0.45603043	3.376070066	0.002492336	0.03401571	-1.817203949	Gm10532
ENSMUSG00000046574.9	1.089293357	4.885870105	3.373010765	0.002511136	0.034076085	-1.556493269	Prr12
ENSMUSG00000071715.13	1.539866991	2.927369711	3.363538533	0.00257022	0.034498269	-1.488769324	Ncf4
ENSMUSG00000106663.2	2.056373259	-0.940581488	3.361075765	0.002585802	0.03457081	-2.493549475	Gm42839
ENSMUSG00000031732.13	1.005071084	2.590696377	3.360364387	0.002590319	0.034597403	-1.495300288	Phlpp2
ENSMUSG00000097368.3	1.028445865	1.304357782	3.341936614	0.002710059	0.035689811	-1.630312725	Gm10390
ENSMUSG00000073434.13	1.05638329	2.274312574	3.337631957	0.002738794	0.035756262	-1.546385328	Wdr90
ENSMUSG00000036304.15	1.037880396	1.960085795	3.334464923	0.002760123	0.035896092	-1.566206709	Zdhhc23
ENSMUSG00000043705.8	1.146957476	2.356466089	3.333743771	0.002765002	0.035896092	-1.556244447	Capn13
ENSMUSG00000032122.16	1.976773387	3.591397357	3.331407547	0.002780867	0.036034006	-1.575969973	Slc37a2
ENSMUSG00000049625.7	1.324977377	3.099275299	3.328534058	0.002800501	0.036191521	-1.5656966	Tifab
ENSMUSG00000040712.17	1.012265473	4.405498478	3.327167808	0.002809883	0.036264355	-1.636831756	Camta2
ENSMUSG00000089701.2	1.088368866	2.300002631	3.325430075	0.002821861	0.036297841	-1.572177387	Gm15978
ENSMUSG00000030787.5	1.194685509	3.088255274	3.325360635	0.002822341	0.036297841	-1.571330146	Lyve1
ENSMUSG00000097491.2	1.842791105	-0.948242248	3.313061926	0.002908552	0.036845164	-2.339367804	Gm2366
ENSMUSG00000054641.11	1.296989202	2.892792574	3.312271094	0.002914182	0.036845164	-1.596267332	Mmrn1
ENSMUSG00000086680.3	1.093118239	1.050322523	3.306360107	0.002956599	0.037046468	-1.751333232	Gm11592
ENSMUSG00000078719.3	1.085236048	2.427932059	3.305080283	0.002965861	0.037068981	-1.610789498	Msmp
ENSMUSG00000084892.2	1.269511055	0.936593516	3.30475129	0.002968247	0.037072443	-1.763118722	Gm14471
ENSMUSG00000022439.10	1.4477847	1.581543716	3.303860137	0.002974718	0.037129311	-1.690028152	Parvg
ENSMUSG00000020183.12	1.200021919	3.93778533	3.297874329	0.00301854	0.037354554	-1.67679809	Cpm
ENSMUSG00000108720.2	1.399597783	-0.27988337	3.29170117	0.003064388	0.037617937	-2.140976757	Gm44672
ENSMUSG00000097139.4	1.124261268	2.525018118	3.276494162	0.003180226	0.038356376	-1.669127449	Gm26626
ENSMUSG00000030084.13	1.006690504	5.998279535	3.274695789	0.003194203	0.038389636	-1.801846379	Plxna1
ENSMUSG00000047150.9	1.087023203	1.884889496	3.273761338	0.003201488	0.038389636	-1.690664033	1700001C19Rik
ENSMUSG00000026576.13	1.239611694	7.76341335	3.273618054	0.003202607	0.038389636	-1.789392831	Atp1b1
ENSMUSG00000081788.3	1.065736892	1.253277344	3.272038067	0.003214966	0.03845414	-1.783724722	Gm5898
ENSMUSG00000002111.10	1.158147393	4.126908256	3.267015944	0.003254559	0.038724646	-1.737431243	Spi1
ENSMUSG00000024330.18	1.051835712	0.816775838	3.264086861	0.003277868	0.038753531	-1.941869486	Col11a2
ENSMUSG00000086016.2	1.110983717	2.005254967	3.263926565	0.003279148	0.038753531	-1.704328345	1700084C06Rik
ENSMUSG00000039982.9	1.003485224	3.675803493	3.261991886	0.003294638	0.038819781	-1.732392423	Dtx4
ENSMUSG00000017146.13	1.028007117	1.524493107	3.259051188	0.003318319	0.038932929	-1.720841787	Brca1
ENSMUSG00000086589.2	2.287308954	-1.313878901	3.256855602	0.003336107	0.039023375	-2.723057281	Gm12915
ENSMUSG00000040907.16	1.765438238	1.860073373	3.251968114	0.003376035	0.039276836	-1.756770033	Atp1a3
ENSMUSG00000024053.12	1.064419974	3.81880121	3.247831899	0.003410186	0.039336429	-1.768524082	Emilin2
ENSMUSG00000018654.19	1.004237745	2.028786626	3.246373982	0.003422303	0.039336429	-1.739907238	Ikzf1
ENSMUSG00000032589.15	1.002841244	3.231710771	3.241599319	0.003462278	0.039590216	-1.754939603	Bsn
ENSMUSG00000038855.11	1.011475017	5.274188246	3.23939758	0.003480863	0.039662171	-1.868807015	Itpkb
ENSMUSG00000052142.16	1.490358814	1.13005493	3.235103318	0.00351739	0.039890537	-1.895585164	Rasal3
ENSMUSG00000071713.7	1.195299091	3.165126782	3.22683552	0.00358876	0.040368864	-1.78027275	Csf2rb
ENSMUSG00000121185.1	1.161072646	0.532716155	3.222119627	0.003630094	0.040613961	-2.004854427	Gm56740
ENSMUSG00000020902.13	1.029042326	3.465650139	3.221736071	0.003633476	0.040613961	-1.814489588	Ntn1
ENSMUSG00000029414.12	1.12852356	1.616506584	3.219852949	0.003650125	0.040704356	-1.803102542	Kntc1
ENSMUSG00000025784.6	1.664102884	5.296667136	3.211797291	0.003722178	0.041087688	-1.911171553	Clec3b
ENSMUSG00000049493.14	1.213858538	3.185232313	3.209778353	0.003740451	0.041119471	-1.832064265	Pls1
ENSMUSG00000020427.12	1.106729357	6.179597856	3.208930203	0.003748153	0.041157397	-1.948409367	Igfbp3
ENSMUSG00000022802.3	1.02069044	0.979115325	3.207688418	0.003759457	0.041211399	-1.901727573	Lmln
ENSMUSG00000062785.15	1.46943495	0.808429283	3.202251616	0.003809338	0.041462117	-2.008614446	Kcnc3
ENSMUSG00000038147.15	1.441174657	2.641260804	3.202161377	0.003810171	0.041462117	-1.820653442	Cd84
ENSMUSG00000031101.7	1.192411673	2.102204588	3.198981964	0.003839643	0.041549272	-1.83933976	Sash3
ENSMUSG00000051339.11	1.028160608	6.228087921	3.184557791	0.003976133	0.042270161	-2.002539233	2900026A02Rik
ENSMUSG00000115923.2	1.288249688	1.170777576	3.177824668	0.004041437	0.042636609	-1.943762886	Gm49521
ENSMUSG00000090054.2	1.824389585	0.414969807	3.17454303	0.004073639	0.042813014	-2.238501715	Gm15629
ENSMUSG00000056411.3	1.484574418	0.27074505	3.173665081	0.004082296	0.042825232	-2.243722694	Gm12500
ENSMUSG00000120788.1	1.075088812	1.974783404	3.164549338	0.004173235	0.043389265	-1.901861608	Gm36393
ENSMUSG00000105645.2	1.151521516	1.391430469	3.163876997	0.004180019	0.043389265	-1.938799134	Gm6649
ENSMUSG00000042097.18	1.073686143	0.861432175	3.161491298	0.004204177	0.043490823	-2.006899173	Zfp239
ENSMUSG00000103793.2	1.182919673	0.123486998	3.159531923	0.004224118	0.043589926	-2.340903001	Pcdhga6
ENSMUSG00000055415.9	1.017052656	4.596176384	3.152238276	0.004299153	0.044129005	-2.031735568	Atp10b
ENSMUSG00000038453.18	1.503192679	0.957249753	3.146619016	0.004357836	0.044425144	-2.018679681	Srcin1
ENSMUSG00000056602.14	1.060144499	4.995235347	3.144640423	0.004378682	0.044590691	-2.075553237	Fry
ENSMUSG00000020532.19	1.054696234	4.813624746	3.141963295	0.00440704	0.044789397	-2.063781283	Acaca
ENSMUSG00000044708.6	1.736987168	1.128278871	3.14192485	0.004407449	0.044789397	-2.079204648	Kcnj10
ENSMUSG00000036887.6	1.132275209	6.790699802	3.141155092	0.004415636	0.044825537	-2.096156198	C1qa
ENSMUSG00000073530.12	1.753812313	1.569571354	3.137931974	0.004450077	0.045080608	-1.980490511	Pappa2
ENSMUSG00000086529.2	1.713710968	0.086004766	3.127990069	0.004557949	0.045789998	-2.393379968	Acss2os
ENSMUSG00000040345.11	1.00088935	2.482083274	3.12686946	0.004570264	0.045820004	-1.972183522	Arhgap9
ENSMUSG00000020437.13	1.43211775	1.714668805	3.124886834	0.004592131	0.045946265	-2.010895511	Myo1g
ENSMUSG00000024140.11	1.046362011	5.094350945	3.124801632	0.004593073	0.045946265	-2.116635982	Epas1
ENSMUSG00000037731.6	1.1784758340000001	2.715249593	3.119627856	0.004650624	0.046264865	-1.98695362	Themis2
ENSMUSG00000030043.12	1.358776337	-0.601557809	3.109711531	0.004762872	0.046851852	-2.547083329	Tacr1
ENSMUSG00000091412.2	1.20633863	1.628087476	3.096920244	0.004911515	0.047646353	-2.050238309	Gm2895
ENSMUSG00000082791.4	1.216316188	1.069258202	3.095168859	0.004932211	0.047789122	-2.121594423	Gm4875
ENSMUSG00000022150.17	1.023793891	4.181861004	3.093020264	0.004957715	0.047892415	-2.134375678	Dab2
ENSMUSG00000070574.4	1.347847168	0.169590663	3.092608035	0.004962622	0.047902263	-2.216315313	2310016G11Rik
ENSMUSG00000015850.12	1.06788843	3.399413048	3.089885417	0.004995153	0.0480485	-2.073682451	Adamtsl4
ENSMUSG00000027068.7	1.040319703	5.211299247	3.089717034	0.004997172	0.0480485	-2.19820594	Dhrs9
ENSMUSG00000037341.15	1.010347802	1.148294125	3.088306599	0.005014111	0.048088991	-2.098111398	Slc9a7
ENSMUSG00000097124.3	1.027135968	1.51375011	3.087999308	0.005017809	0.048088991	-2.074362882	A530020G20Rik
ENSMUSG00000051379.13	1.079991865	1.861176406	3.084265149	0.005062955	0.048236317	-2.0621035	Flrt3
ENSMUSG00000047496.7	1.044075136	3.066516298	3.078614912	0.005132008	0.048725132	-2.08872362	Rnf152
ENSMUSG00000056553.15	1.694637441	3.904265221	3.076461488	0.005158563	0.048809688	-2.150972839	Ptprn2
ENSMUSG00000112510.2	1.33617082	0.252806722	3.0756388120000002	0.005168743	0.048851566	-2.3903607	Gm47566
ENSMUSG00000050424.10	2.141368161	-2.006092478	3.073472096	0.005195645	0.049016813	-3.037724474	Pnma5
ENSMUSG00000055134.6	1.247483198	0.158178012	3.068806656	0.00525403	0.049327241	-2.374323041	9130017K11Rik
ENSMUSG00000049988.6	1.216724589	2.364310248	3.066859806	0.005278579	0.049437842	-2.091244782	Lrrc25
ENSMUSG00000073733.5	1.485420229	-0.721983025	3.064799642	0.005304677	0.049610265	-2.641566993	Cplane2
ENSMUSG00000041930.8	1.466462424	-0.550668769	3.06190473	0.005341559	0.049757931	-2.658228036	Fam222a
ENSMUSG00000055485.7	1.140952027	2.249558723	3.060950161	0.005353774	0.049780842	-2.106545629	Soga1
Significant Downregulated Genes: Uninfected versus Nb-infected comparison
Gene.ID	logFC	AveExpr	t	P.Value	adj.P.Val	B	Gene.name
ENSMUSG00000056643.6	-2.15110314	-1.096599064	-3.692028457	0.001138174	0.02463742	-1.984940089	Chst13
ENSMUSG00000018211.14	-1.190193423	4.73367902	-3.569161785	0.001546347	0.027726197	-1.103870332	Wfdc15b
ENSMUSG00000094344.2	-2.552674892	3.360527062	-3.42453271	0.002212163	0.032601668	-1.360772336	Gm11942
ENSMUSG00000050830.18	-1.889606837	-0.779028501	-3.399569458	0.002352423	0.033346574	-2.406951711	Vwc2
ENSMUSG00000074479.4	-1.961924458	3.234877262	-3.339122933	0.002728808	0.035742209	-1.539597004	Rtraf-ps
ENSMUSG00000119584.1	-2.246803605	14.70495704	-3.249392472	0.003397262	0.039334683	-1.761611281	Rn18s-rs5
ENSMUSG00000035202.9	-2.392132879	10.75636954	-3.284832932	0.003116191	0.037974948	-1.726509014	Lars2
ENSMUSG00000026051.9	-1.950703072	1.907100012	-3.218600856	0.003661235	0.040781269	-1.796147173	Ecrg4
ENSMUSG00000022132.16	-1.250827689	6.445046578	-3.205456152	0.003779861	0.041331458	-1.95684013	Cldn10
ENSMUSG00000120777.1	-2.69317676	1.699449047	-3.179123012	0.004028764	0.042588863	-1.98679971	Gm56626
ENSMUSG00000020676.3	-1.105283086	4.624211954	-3.174809022	0.004071019	0.042808726	-1.984998432	Ccl11
ENSMUSG00000052854.16	-2.038427492	-1.363934571	-3.168107432	0.004137509	0.043202824	-2.585655539	Nrk

## Sheet: SUPPLEMENTARY FILE S2
SUPPLEMENTARY FILE 2
LIST OF SIGNIFICANT DIFFERENTIALLY EXPRESSED GENES IDENTIFIED IN THE UNINFECTED VERSUS HSV-2-INFECTED COMPARISON
Significant Upregulated Genes: Uninfected versus HSV-2 only comparison
Gene.ID	logFC	AveExpr	t	P.Value	adj.P.Val	B	Gene.name
ENSMUSG00000032193.10	2.273651352	5.2991549	6.498844886	9.96350091179391e-7	0.019288341	5.609495112	Ldlr
ENSMUSG00000031004.9	1.244664436	4.022290296	5.778440368	5.81559228262878e-6	0.028460275	3.970912854	Mki67
ENSMUSG00000039145.17	1.142267618	3.798487421	5.635061894	8.31259542604377e-6	0.028460275	3.625647958	Camk1d
ENSMUSG00000004356.9	1.042981607	3.990114585	5.586274198	9.3907697476069e-6	0.028460275	3.539908411	Utp20
ENSMUSG00000046179.18	1.531561837	1.732322758	5.461969613	1.28239138971764e-5	0.028460275	2.688100751	E2f8
ENSMUSG00000024251.11	1.020859582	3.021734512	5.416032326	1.43931849419615e-5	0.028460275	3.035200674	Thada
ENSMUSG00000028613.16	1.279514142	2.161814135	5.23746342	2.25759071452657e-5	0.028460275	2.405678076	Lrp8
ENSMUSG00000055116.9	1.267731426	3.721224667	5.199083767	2.48756796254348e-5	0.028460275	2.639341603	Bmal1
ENSMUSG00000024660.10	1.010115352	3.642394113	5.191197794	2.53767524484193e-5	0.028460275	2.613858309	Incenp
ENSMUSG00000114934.2	1.522774056	3.962091505	5.081218667	3.35256286515523e-5	0.028460275	2.38125796	Gm48342
ENSMUSG00000024378.10	1.254047897	4.384736455	5.078377191	3.37679866540538e-5	0.028460275	2.38841356	Stard4
ENSMUSG00000093930.3	1.182887638	6.338085072	4.992809595	4.19549899125082e-5	0.028460275	2.197642403	Hmgcs1
ENSMUSG00000004099.17	1.036665275	4.8381111	4.914476579	5.11925177177952e-5	0.028460275	2.01321934	Dnmt1
ENSMUSG00000073529.10	1.803448635	0.089997964	4.857811581	5.91265045745062e-5	0.028460275	0.197669442	F830208F22Rik
ENSMUSG00000022351.15	1.42465471	5.330415558	4.824493091	6.43570244286938e-5	0.028460275	1.801497657	Sqle
ENSMUSG00000039835.17	1.071786344	3.820639499	4.815232772	6.58916037365675e-5	0.028460275	1.769510288	Nhsl1
ENSMUSG00000039840.9	1.107871237	4.074311134	4.792723562	6.97766777285431e-5	0.028460275	1.722903646	Epg5
ENSMUSG00000000631.21	1.056080421	5.947895233	4.774585162	7.30740418999828e-5	0.028460275	1.682225948	Myo18a
ENSMUSG00000030739.20	1.22646257	6.147730554	4.772501358	7.34627325664685e-5	0.028460275	1.677437856	Myh14
ENSMUSG00000021670.15	1.051621475	5.046634673	4.763977127	7.50744721141202e-5	0.028460275	1.659126917	Hmgcr
ENSMUSG00000035049.5	1.133583775	3.982076517	4.739169045	7.99698337783263e-5	0.028460275	1.595911168	Rrp12
ENSMUSG00000039087.18	1.167165115	4.944796078	4.7267853970000004	8.25320277995678e-5	0.028460275	1.571836984	Rreb1
ENSMUSG00000022463.9	1.018670129	7.07716138	4.716478468	8.47272058145735e-5	0.028460275	1.546057427	Srebf2
ENSMUSG00000013629.17	1.015811774	5.06277077	4.702326018	8.78370978303716e-5	0.028460275	1.513439505	Cad
ENSMUSG00000001228.15	1.175143639	4.089848579	4.678833846	9.32539666810413e-5	0.028460275	1.4599916	Uhrf1
ENSMUSG00000046591.11	1.431848015	1.218975164	4.677667221	9.35315289401603e-5	0.028460275	0.927083313	Ticrr
ENSMUSG00000025278.10	1.169784323	7.131820265	4.659638966	9.79275509215575e-5	0.028460275	1.412295959	Flnb
ENSMUSG00000040721.10	1.224303522	2.658092723	4.658926695	9.81054193940886e-5	0.028460275	1.30917583	Zfhx2
ENSMUSG00000034584.4	1.415939249	2.87341354	4.647246326	1.01069e-4	0.028460275	1.337976732	Exph5
ENSMUSG00000038241.17	1.198017017	3.673519111	4.574213931	1.21741e-4	0.028460275	1.206278914	Cep250
ENSMUSG00000034342.10	1.149893562	4.259549735	4.564137337	1.24908e-4	0.028460275	1.192679351	Cbl
ENSMUSG00000001467.6	1.213577005	5.439031523	4.562818738	1.25328e-4	0.028460275	1.183416002	Cyp51
ENSMUSG00000070808.5	1.339036544	3.306537694	4.556167974	1.2747e-4	0.028460275	1.142509437	Bicra
ENSMUSG00000007080.15	1.287895327	2.3821429	4.553648527	1.28292e-4	0.028460275	1.068935131	Pole
ENSMUSG00000020272.9	1.207302263	3.449727577	4.529214315	1.36534e-4	0.028460275	1.099166202	Stk10
ENSMUSG00000037572.18	1.262667819	1.839197221	4.518249896	1.40402e-4	0.028460275	0.873357026	Wdhd1
ENSMUSG00000025429.10	1.000959921	3.460451975	4.477326308	1.55834e-4	0.028460275	0.977728371	Pstpip2
ENSMUSG00000056602.14	1.532430449	4.995235347	4.472186287	1.57888e-4	0.028460275	0.973841324	Fry
ENSMUSG00000099708.2	1.130494348	1.848060376	4.471289047	1.5825e-4	0.028460275	0.752885705	Gm29361
ENSMUSG00000057337.15	1.568561055	0.783728768	4.469998923	1.58771e-4	0.028460275	0.350417624	Chst3
ENSMUSG00000033105.13	1.205974702	4.942236521	4.463913808	1.61252e-4	0.028460275	0.954187686	Lss
ENSMUSG00000017499.16	1.240844286	1.556715521	4.457462835	1.63924e-4	0.028460275	0.692995116	Cdc6
ENSMUSG00000056271.14	2.333380121	0.382782033	4.449888363	1.67118e-4	0.028460275	-0.454803141	Lman1l
ENSMUSG00000076435.4	1.497052964	4.940901669	4.447716212	1.68046e-4	0.028460275	0.915766396	Acsf2
ENSMUSG00000026669.15	1.224151264	1.580190052	4.372356223	2.03607e-4	0.031272871	0.520733025	Mcm10
ENSMUSG00000026675.13	1.445105189	3.027437339	4.334267363	2.24341e-4	0.031945249	0.637178565	Hsd17b7
ENSMUSG00000048251.16	1.18747509	3.396481705	4.314507006	2.35914e-4	0.032621853	0.605128749	Bcl11b
ENSMUSG00000003882.6	1.162454873	1.265410989	4.307458043	2.40185e-4	0.032644592	0.325436076	Il7r
ENSMUSG00000028068.15	1.412312059	2.212752629	4.253977954	2.75192e-4	0.034020632	0.384290969	Iqgap3
ENSMUSG00000070047.15	1.30904837	6.39083561	4.242691238	2.83205e-4	0.034020632	0.425307713	Fat1
ENSMUSG00000030583.17	1.232719544	5.255949578	4.238848398	2.85986e-4	0.034020632	0.419687912	Sipa1l3
ENSMUSG00000012123.18	1.101215431	3.429285973	4.219543952	3.00372e-4	0.034020632	0.394866624	Crybg2
ENSMUSG00000025885.19	1.068417312	5.429886552	4.216744821	3.02517e-4	0.034020632	0.365575183	Myo5b
ENSMUSG00000042489.16	1.195436985	1.26932963	4.215593302	3.03404e-4	0.034020632	0.142849038	Clspn
ENSMUSG00000029478.17	1.040550635	5.881456696	4.175398449	3.3603e-4	0.034626849	0.265741646	Ncor2
ENSMUSG00000017146.13	1.366618434	1.524493107	4.150868379	3.5763e-4	0.035143917	0.047336672	Brca1
ENSMUSG00000108282.2	1.021881499	2.646373331	4.141595203	3.66149e-4	0.035619497	0.183987163	Gm44317
ENSMUSG00000035299.18	1.158137118	1.658431591	4.134288373	3.73004e-4	0.036104886	0.022378807	Mid1
ENSMUSG00000051457.8	1.107206731	1.60936905	4.127158307	3.79815e-4	0.036141902	0.017102546	Spn
ENSMUSG00000026924.18	1.003336496	6.071548239	4.11243518	3.94273e-4	0.036141902	0.117291835	Sec16a
ENSMUSG00000029482.5	1.110488745	5.158625283	4.101156314	4.05717e-4	0.036141902	0.097845145	Aacs
ENSMUSG00000070574.4	2.043901333	0.169590663	4.096721331	4.10306e-4	0.03626997	-0.776298362	2310016G11Rik
ENSMUSG00000086241.3	1.548386095	1.459663427	4.06708843	4.42321e-4	0.037151538	-0.209700329	4930483K19Rik
ENSMUSG00000033792.13	1.269614063	2.395170983	4.017046853	5.02095e-4	0.037714307	-0.090523176	Atp7a
ENSMUSG00000034329.17	1.000660702	1.281732462	4.005140398	5.17456e-4	0.037764271	-0.333110616	Brip1
ENSMUSG00000052928.10	1.084814195	3.596785958	3.999124746	5.25393e-4	0.037764271	-0.106453089	Ctif
ENSMUSG00000037692.15	1.088208754	4.812919122	3.992028408	5.34911e-4	0.037764271	-0.149658417	Ahdc1
ENSMUSG00000085327.3	1.30200526	2.003717989	3.985322343	5.44061e-4	0.037764271	-0.220545793	Gm16104
ENSMUSG00000074646.12	1.146057624	1.828787597	3.97671576	5.56033e-4	0.037764271	-0.273234446	6430550D23Rik
ENSMUSG00000035455.13	1.149105603	2.090825546	3.971541506	5.63355e-4	0.037764271	-0.230192963	Fignl1
ENSMUSG00000002057.5	1.079460158	2.438760358	3.970057615	5.65472e-4	0.037764271	-0.214756698	Foxn1
ENSMUSG00000007817.16	1.283276816	5.968828397	3.969598957	5.66128e-4	0.037764271	-0.216819222	Zmiz1
ENSMUSG00000068966.11	1.005892269	2.781494623	3.96291786	5.75771e-4	0.037764271	-0.195755148	Zbtb34
ENSMUSG00000120949.1	1.02589966	2.293215417	3.957797832	5.8327e-4	0.037764271	-0.235990756	Gm56545
ENSMUSG00000121608.1	1.246823195	0.080019177	3.917137059	6.46352e-4	0.038509943	-1.100769808
ENSMUSG00000047150.9	1.287462402	1.884889496	3.866140857	7.35059e-4	0.040898209	-0.494893331	1700001C19Rik
ENSMUSG00000089968.2	1.617819795	0.672000038	3.84573849	7.7382e-4	0.041432039	-0.97931483	Nckap5los
ENSMUSG00000042699.12	1.109612316	5.478899098	3.845261195	7.74751e-4	0.041432039	-0.504772207	Dhx9
ENSMUSG00000020185.17	1.38751915	0.867105736	3.825801938	8.1364e-4	0.041908061	-0.834404591	E2f7
ENSMUSG00000074647.5	1.040359606	4.564034617	3.824590662	8.16124e-4	0.041908061	-0.530098704	Fam83c
ENSMUSG00000097491.2	2.271099883	-0.948242248	3.818035204	8.29694e-4	0.042019638	-1.822696219	Gm2366
ENSMUSG00000074136.10	1.026493399	0.860475025	3.813137171	8.39978e-4	0.042127274	-0.823703762	4930513N10Rik
ENSMUSG00000034832.16	1.079500843	5.137990412	3.810351281	8.45883e-4	0.042313813	-0.577945237	Tet3
ENSMUSG00000048373.9	1.203238627	5.071772887	3.803653956	8.60247e-4	0.042565344	-0.58915568	Fgfbp1
ENSMUSG00000031604.11	1.132694374	5.965656169	3.800112427	8.67939e-4	0.042565344	-0.612448089	Msmo1
ENSMUSG00000038369.15	1.064771347	4.471311105	3.792865099	8.83892e-4	0.042565344	-0.60271129	Ncoa6
ENSMUSG00000032528.6	1.41861901	5.155327885	3.788682822	8.93229e-4	0.042629024	-0.631510876	Vipr1
ENSMUSG00000108720.2	1.637260625	-0.27988337	3.785307241	9.00836e-4	0.042848376	-1.435089041	Gm44672
ENSMUSG00000109959.2	1.367377233	0.185890499	3.781786016	9.08839e-4	0.042975711	-1.042810449	Gm45355
ENSMUSG00000017861.12	1.055359528	1.786216107	3.777675187	9.18271e-4	0.042975711	-0.65985938	Mybl2
ENSMUSG00000037474.14	1.102561182	2.579167883	3.775180662	9.24041e-4	0.042975711	-0.607372983	Dtl
ENSMUSG00000022443.18	1.043490329	7.241934628	3.770270876	9.35502e-4	0.04311998	-0.673330897	Myh9
ENSMUSG00000105776.2	1.005099192	1.937031916	3.759518142	9.61094e-4	0.0431615	-0.674903226	Gm43292
ENSMUSG00000085830.2	1.043833913	2.502172605	3.754537248	9.73181e-4	0.043171878	-0.662658758	Grin1os
ENSMUSG00000048445.7	1.001820126	1.772635633	3.742998967	0.001001757	0.043253808	-0.758980553	Ccdc57
ENSMUSG00000031386.15	1.007932544	5.248219182	3.74271612	0.001002468	0.043253808	-0.740619734	Hcfc1
ENSMUSG00000097305.4	1.437566606	2.511625106	3.729992473	0.001034958	0.044034634	-0.722605709	Gm17276
ENSMUSG00000022565.16	1.063549695	7.548847216	3.706223968	0.001098448	0.045202959	-0.819723925	Plec
ENSMUSG00000040761.17	1.186510074	4.404462501	3.704211534	0.001103996	0.045280194	-0.80036195	Spen
ENSMUSG00000048154.18	1.13780634	5.131341801	3.700467169	0.001114391	0.045417902	-0.832967974	Kmt2d
ENSMUSG00000042744.17	1.048389103	4.193645266	3.678746078	0.00117662	0.046693599	-0.85400514	Hectd4
ENSMUSG00000018983.10	1.349545269	2.144668834	3.676270781	0.001183924	0.046693599	-0.832178412	E2f2
ENSMUSG00000084892.2	1.398797331	0.936593516	3.676041661	0.001184603	0.046693599	-1.074701132	Gm14471
ENSMUSG00000021366.9	1.057040842	4.686431317	3.668595999	0.001206856	0.046908573	-0.89622917	Hivep1
ENSMUSG00000050271.13	1.062238793	3.686874396	3.667356434	0.0012106	0.046908573	-0.863537352	Prag1
ENSMUSG00000039158.12	1.162384112	2.35441814	3.665474601	0.001216306	0.046908573	-0.850778958	Akna
ENSMUSG00000086016.2	1.224467972	2.005254967	3.663386111	0.00122267	0.046908573	-0.886443723	1700084C06Rik
ENSMUSG00000071714.8	1.002608938	2.421484434	3.66325125	0.001223082	0.046908573	-0.854237525	Csf2rb2
ENSMUSG00000055485.7	1.381572771	2.249558723	3.645971905	0.001277018	0.047171946	-0.900587982	Soga1
ENSMUSG00000031298.16	1.044824576	2.798142605	3.643454838	0.001285067	0.047225912	-0.892759979	Adgrg2
ENSMUSG00000049691.9	3.381464165	-3.009706024	3.635018884	0.001312407	0.047757315	-3.163362767	Nkx3-2
ENSMUSG00000086935.2	1.068306001	0.167627187	3.612269233	0.001389009	0.04835257	-1.462737145	Gm15956
ENSMUSG00000087265.2	1.189432929	1.861654459	3.608739335	0.00140128	0.04835257	-1.014882166	Gm12349
ENSMUSG00000098609.2	1.167414712	3.469216493	3.599643222	0.001433394	0.04894017	-1.00690574	Anxa11os
ENSMUSG00000026828.12	1.309411815	2.675378639	3.595625826	0.001447806	0.049107983	-0.996117094	Galnt5
ENSMUSG00000031391.19	1.103531529	5.589850281	3.583958178	0.00149047	0.049611433	-1.106321046	L1cam
ENSMUSG00000106663.2	2.133344221	-0.940581488	3.583029197	0.001493919	0.049611433	-2.162322498	Gm42839
ENSMUSG00000026321.9	1.194270597	3.673144929	3.582644133	0.001495351	0.049611433	-1.052163568	Tnfrsf11a
ENSMUSG00000085132.3	1.017380744	1.514047884	3.58081329	0.001502178	0.049611433	-1.109143735	Gm12265
ENSMUSG00000025019.18	1.069704239	2.102286223	3.567068541	0.001554415	0.049959006	-1.07110908	Lcor
ENSMUSG00000042351.10	1.36367429	0.274380764	3.564364672	0.001564898	0.049959006	-1.50166914	Grap2
Significant Downregulated Genes: Uninfected versus HSV-2 only comparison
Gene.ID	logFC	AveExpr	t	P.Value	adj.P.Val	B	Gene.name
ENSMUSG00000115783.3	-1.927955183	6.199053226	-4.657943845	9.83513886803736e-5	0.028460275	1.407657281	Bc1
ENSMUSG00000036111.9	-1.396789118	4.084735383	-4.629072326	1.05859e-4	0.028460275	1.342260114	Lmo1
ENSMUSG00000047965.10	-1.170846531	0.970530876	-4.624983607	1.06968e-4	0.028460275	0.605469719	Rpl9-ps7
ENSMUSG00000082691.7	-1.109601405	1.131815626	-4.395406822	1.91998e-4	0.030466346	0.342383718	Dynlt1-ps1
ENSMUSG00000117822.2	-1.064536497	3.540506033	-4.23211642	2.90924e-4	0.034020632	0.422670264	Eef1a1-ps1
ENSMUSG00000083992.2	-1.042498643	4.493339295	-4.208302401	3.09079e-4	0.034020632	0.361883298	Gm11478
ENSMUSG00000055497.6	-1.313662028	-0.156694487	-4.1730294	3.38058e-4	0.034626849	-0.856987113	Gm9974
ENSMUSG00000036305.8	-1.030129642	2.405780205	-4.12352901	3.83329e-4	0.036141902	0.114715326	Rpl39-ps
ENSMUSG00000059824.13	-1.318927006	6.226267261	-4.004175892	5.18721e-4	0.037764271	-0.135470339	Dbp
ENSMUSG00000094344.2	-2.97388583	3.360527062	-4.08306211	4.24768e-4	0.036546999	0.062923188	Gm11942
ENSMUSG00000074479.4	-2.240746178	3.234877262	-3.923755375	6.35643e-4	0.038509943	-0.293258363	Rtraf-ps
ENSMUSG00000048489.13	-2.043702968	3.031548622	-3.873864996	7.20889e-4	0.040759941	-0.386786887	Depp1
ENSMUSG00000091449.4	-1.211230366	0.342794849	-3.865184881	7.36831e-4	0.040898209	-1.068794527	Gm10269
ENSMUSG00000059776.8	-1.332748122	0.935327224	-3.683769962	0.001161931	0.046693599	-1.169223051	Rpl13-ps6
ENSMUSG00000110057.2	-1.002137831	1.181217421	-3.748516725	9.8799e-4	0.043171878	-0.887426404	Gm2225
ENSMUSG00000023132.9	-1.862563092	0.251895944	-3.815185908	8.35661e-4	0.042019638	-1.217655594	Gzma
ENSMUSG00000083481.5	-1.556336304	0.172487475	-3.639476805	0.001297889	0.047586815	-1.672707233	Rps8-ps2
ENSMUSG00000096696.2	-1.068005013	1.397312669	-3.591492175	0.001462782	0.049248706	-1.120194849	Zfp960
ENSMUSG00000060938.15	-2.09663685	8.509842863	-3.574479697	0.001526032	0.049781185	-1.110293228	Rpl26

## Sheet: SUPPLEMENTARY FILE S3
GO ANALYSIS OF FUNCTIONAL MODULES: UNINFECTED FGT TISSUES VERSUS NB-INFECTED FGT TISSUES
TOP 5 GO: BIOLOGICAL PROCESSES FOR FUNCTIONAL MODULE 1
SOURCE	TERM NAME	TERM ID	ADJUSTED P VALUE	NEGATIVE LOG10 OF ADJUSTED P VALUE	TERM SIZE	QUERY SIZE	INTERSECTION SIZE	EFFECTIVE DOMAIN SIZE	INTERSECTIONS
GO:BP	regulation of macrophage migration	GO:1905521	0.000014769454032340962	4.830635558521773	45	7	3	26963	CCR2,CX3CR1,CSF1R
GO:BP	positive regulation of cell migration	GO:0030335	0.000014769454032340962	4.830635558521773	582	7	5	26963	ITGAX,PTPRC,CCR2,CX3CR1,CSF1R
GO:BP	tumor necrosis factor superfamily cytokine production	GO:0071706	0.000014769454032340962	4.830635558521773	211	7	4	26963	PTPRC,CCR2,CX3CR1,CSF1R
GO:BP	tumor necrosis factor production	GO:0032640	0.000014769454032340962	4.830635558521773	208	7	4	26963	PTPRC,CCR2,CX3CR1,CSF1R
GO:BP	positive regulation of hematopoietic stem cell migration	GO:2000473	0.000014769454032340962	4.830635558521773	2	7	2	26963	PTPRC,CCR2
TOP 5 GO: BIOLOGICAL PROCESSES FOR FUNCTIONAL MODULE 2
SOURCE	TERM NAME	TERM ID	ADJUSTED P VALUE	NEGATIVE LOG10 OF ADJUSTED P VALUE	TERM SIZE	QUERY SIZE	INTERSECTION SIZE	EFFECTIVE DOMAIN SIZE	INTERSECTIONS
GO:BP	DNA-templated DNA replication	GO:0006261	2.491569946884949e-9	8.603526916191196	150	6	5	26963	MCM3,MCM6,MCM10,CDC6,POLD1
GO:BP	DNA replication initiation	GO:0006270	2.491569946884949e-9	8.603526916191196	34	6	4	26963	MCM3,MCM6,MCM10,CDC6
GO:BP	DNA replication	GO:0006260	3.0414351024723747e-8	7.5169214459900875	270	6	5	26963	MCM3,MCM6,MCM10,CDC6,POLD1
GO:BP	DNA metabolic process	GO:0006259	8.025926798139674e-8	7.095504805642422	962	6	6	26963	MCM3,MCM6,MCM10,CLSPN,CDC6,POLD1
GO:BP	DNA damage response	GO:0006974	0.0000065299823731132005	5.18508799104805	874	6	5	26963	MCM3,MCM6,MCM10,CLSPN,POLD1
TOP 5 GO: BIOLOGICAL PROCESSES FOR FUNCTIONAL MODULE 3
SOURCE	TERM NAME	TERM ID	ADJUSTED P VALUE	NEGATIVE LOG10 OF ADJUSTED P VALUE	TERM SIZE	QUERY SIZE	INTERSECTION SIZE	EFFECTIVE DOMAIN SIZE	INTERSECTIONS
GO:BP	adaptive immune response	GO:0002250	0.00016404449203245684	3.7850383469302855	623	4	4	26963	C1QC,CTSS,CD74,C1QA
GO:BP	synapse pruning	GO:0098883	0.0003738224536076766	3.427334616319824	13	4	2	26963	C1QC,C1QA
GO:BP	antigen processing and presentation of exogenous peptide antigen via MHC class II	GO:0019886	0.0004105500987931859	3.3866338390272404	21	4	2	26963	CTSS,CD74
GO:BP	antigen processing and presentation of peptide antigen via MHC class II	GO:0002495	0.0004105500987931859	3.3866338390272404	25	4	2	26963	CTSS,CD74
GO:BP	cell junction disassembly	GO:0150146	0.0004105500987931859	3.3866338390272404	25	4	2	26963	C1QC,C1QA
TOP 5 GO: BIOLOGICAL PROCESSES FOR FUNCTIONAL MODULE 4
SOURCE	TERM NAME	TERM ID	ADJUSTED P VALUE	NEGATIVE LOG10 OF ADJUSTED P VALUE	TERM SIZE	QUERY SIZE	INTERSECTION SIZE	EFFECTIVE DOMAIN SIZE	INTERSECTIONS
GO:BP	chemotaxis	GO:0006935	0.0007280691457668715	3.137827373160897	455	3	3	26963	RAC2,DOCK2,VAV1
GO:BP	taxis	GO:0042330	0.0007280691457668715	3.137827373160897	457	3	3	26963	RAC2,DOCK2,VAV1
GO:BP	T cell activation	GO:0042110	0.0011676465374222725	2.932688604209093	612	3	3	26963	RAC2,DOCK2,VAV1
GO:BP	neutrophil chemotaxis	GO:0030593	0.0017730527087606953	2.7512783536355943	103	3	2	26963	RAC2,VAV1
GO:BP	granulocyte chemotaxis	GO:0071621	0.0017730527087606953	2.7512783536355943	126	3	2	26963	RAC2,VAV1

## Sheet: SUPPLEMENTARY FILE S4
GO ANALYSIS OF FUNCTIONAL MODULES: UNINFECTED FGT TISSUES VERSUS HSV-2-INFECTED FGT TISSUES
TOP 5 GO: BIOLOGICAL PROCESSES FOR FUNCTIONAL MODULE 1
SOURCE	TERM NAME	TERM ID	ADJUSTED P VALUE	NEGATIVE LOG10 OF ADJUSTED P VALUE	TERM SIZE	QUERY SIZE	INTERSECTION SIZE	EFFECTIVE DOMAIN SIZE	INTERSECTIONS
GO:BP	mitotic cell cycle	GO:0000278	3.1389468707753456e-11	10.503216035024508	854	12	10	26963	POLE,INCENP,UHRF1,DTL,WDHD1,MKI67,CDC6,CLSPN,BRCA1,MYBL2
GO:BP	mitotic cell cycle process	GO:1903047	2.4203263720944134e-10	9.616126067059835	721	12	9	26963	POLE,INCENP,UHRF1,DTL,MKI67,CDC6,CLSPN,BRCA1,MYBL2
GO:BP	cell cycle	GO:0007049	2.4203263720944134e-10	9.616126067059835	1813	12	11	26963	POLE,INCENP,UHRF1,DTL,WDHD1,E2F2,MKI67,CDC6,CLSPN,BRCA1,MYBL2
GO:BP	cell cycle process	GO:0022402	2.649457021541311e-8	7.576843121048251	1262	12	9	26963	POLE,INCENP,UHRF1,DTL,MKI67,CDC6,CLSPN,BRCA1,MYBL2
GO:BP	DNA replication	GO:0006260	8.748556972589071e-8	7.058063575609031	270	12	6	26963	POLE,DTL,WDHD1,MCM10,CDC6,BRCA1
TOP 5 GO: BIOLOGICAL PROCESSES FOR FUNCTIONAL MODULE 2
SOURCE	TERM NAME	TERM ID	ADJUSTED P VALUE	NEGATIVE LOG10 OF ADJUSTED P VALUE	TERM SIZE	QUERY SIZE	INTERSECTION SIZE	EFFECTIVE DOMAIN SIZE	INTERSECTIONS
GO:BP	cholesterol metabolic process	GO:0008203	5.90864863615506e-18	17.228511835018814	142	10	9	26963	SREBF2,HSD17B7,STARD4,MSMO1,SQLE,LSS,HMGCR,HMGCS1,CYP51
GO:BP	sterol biosynthetic process	GO:0016126	5.90864863615506e-18	17.228511835018814	63	10	8	26963	SREBF2,HSD17B7,MSMO1,SQLE,LSS,HMGCR,HMGCS1,CYP51
GO:BP	sterol metabolic process	GO:0016125	5.980827362280482e-18	17.223238733399803	154	10	9	26963	SREBF2,HSD17B7,STARD4,MSMO1,SQLE,LSS,HMGCR,HMGCS1,CYP51
GO:BP	secondary alcohol metabolic process	GO:1902652	5.980827362280482e-18	17.223238733399803	153	10	9	26963	SREBF2,HSD17B7,STARD4,MSMO1,SQLE,LSS,HMGCR,HMGCS1,CYP51
GO:BP	steroid biosynthetic process	GO:0006694	1.639094411656163e-17	16.785396030395084	176	10	9	26963	SREBF2,HSD17B7,STARD4,MSMO1,SQLE,LSS,HMGCR,HMGCS1,CYP51
